# Supplementary material for: Microcirculation-Promoting Effect of Escin on Cutaneous Tissue via Gsk3β Down-Regulation
Source: Curr Issues Mol Biol. 2025 Oct 14;47(10):840. doi: 10.3390/cimb47100840 (PMC12563160; doi:10.3390/cimb47100840)
Supplement: Supplementary file 1 [file cimb-47-00840-s001.zip]

Archive with 1 entries (1 files):
- cimb-3844719-supplementary.pdf
